# Supplementary material for: Genetic basis of sorghum leaf width and its potential as a surrogate for transpiration efficiency
Source: Theor Appl Genet. 2022 Aug 7;135(9):3057–71. doi: 10.1007/s00122-022-04167-z (PMC9482571; doi:10.1007/s00122-022-04167-z)
Supplement: Supplementary file 1 — Supplementary file1 (XLSX 23 KB) [file 122_2022_4167_MOESM1_ESM.xlsx]

## Sheet: Table S1
Table S1 The temperature and humidity during the two experiments under semi-controlled environment
LPAD	Date	Daily max temp (℃)	Daily min temp (℃)	Mean relative humidity (%)	MaxVPD (KPa)
Exp1	Nov. 2018	42.3	11.71	50.64	3.63
	Dec. 2018	43.1	15.15	58.48	4.01
Exp2	Apri. 2019	33.9	12.24	65.84	3.63
	May. 2019	30.7	5.64	54.87	3.46

## Sheet: Table S2
Table S2 Raw data of leaf width and plant transpiration efficiency in Exp1 and Exp2
Experiment	Pot	Genotype	Replication	Leaf width	Transpiration efficiency
Exp1	8	MRBuster	1	69.6667	7.36818
Exp1	18	MRBuster	2	61	8.63306
Exp1	33	MRBuster	3	71.3333	6.49408
Exp1	1	MRBuster	4	75.6667	7.38916
Exp1	23	MRBuster	5	64.3333	7.90938
Exp1	27	MRBuster	6	65.3333	9.906
Exp1	4	NIL2290-19	1	52.3333	10.0115
Exp1	17	NIL2290-19	2	60	6.43621
Exp1	31	NIL2290-19	3	61.6667	7.8688
Exp1	10	NIL2290-19	4	62.6667	6.52201
Exp1	24	NIL2290-19	5	62.6667	6.37267
Exp1	19	R931945-2-2	2	76.3333	7.27022
Exp1	29	R931945-2-2	3	71	6.57816
Exp1	3	R931945-2-2	4	71.6667	7.97729
Exp1	14	R931945-2-2	5	75.3333	6.19408
Exp1	6	R931945-2-2TM	1	78.6667	7.0521
Exp1	20	R931945-2-2TM	2	73	8.57329
Exp1	11	R931945-2-2TM	4	75.6667	7.78655
Exp1	13	R931945-2-2TM	5	73.6667	6.76665
Exp1	34	R931945-2-2TM	6	74.6667	7.37567
Exp1	7	SC170-6-8	1	51	8.42088
Exp1	21	SC170-6-8	2	56.3333	7.77539
Exp1	2	SC170-6-8	4	60.6667	9.19428
Exp1	15	SC170-6-8	5	64.3333	10.2896
Exp1	25	SC170-6-8	6	58	10.0003
Exp1	5	SC35-14E	1	57.6667	7.56468
Exp1	16	SC35-14E	2	55.6667	8.57586
Exp1	30	SC35-14E	3	66.6667	6.80141
Exp1	12	SC35-14E	4	75	6.4214
Exp1	22	SC35-14E	5	68.6667	5.4724
Exp1	32	SC170-6-8	3	67.6667	8.84177
Exp2	1	FF_SC521-6	1	52.3333	10.9978
Exp2	2	FF_SC649-14E	1	49.6667	13.5521
Exp2	3	FF_SC425-14E	1	54.6667	10.8721
Exp2	5	FF_SC366-14E	1	44.6667	10.223
Exp2	6	FF_SC339-14E	1	45	10.9552
Exp2	7	FF_SC695-9	1	52.6667	10.1526
Exp2	8	FF_SC345-14E	1	55.3333	9.36613
Exp2	9	FF_SC29-14E	1	56.3333	10.3799
Exp2	10	R931945-2-2	1	54.6667	8.9428
Exp2	14	FF_SC695-9	2	51	10.7728
Exp2	15	FF_SC366-14E	2	45	11.2701
Exp2	16	FF_SC500-9	2	59.6667	10.3526
Exp2	17	FF_SC425-14E	2	53	10.8804
Exp2	18	FF_SC29-14E	2	55.3333	10.3613
Exp2	19	FF_SC649-14E	2	46.6667	12.7309
Exp2	21	FF_SC339-14E	2	44.6667	10.8875
Exp2	22	FF_SC521-6	2	47	11.127
Exp2	24	FF_SC345-14E	2	54.3333	9.45796
Exp2	26	FF_SC425-14E	3	52.6667	10.4231
Exp2	27	FF_SC695-9	3	54	10.501
Exp2	28	FF_SC649-14E	3	45.3333	10.4924
Exp2	29	FF_SC694-14E	3	43	12.9235
Exp2	31	FF_SC521-6	3	47	12.6669
Exp2	32	FF_SC500-9	3	52.3333	10.1504
Exp2	33	FF_SC345-14E	3	54.6667	11.3247
Exp2	34	R931945-2-2TM	3	57.3333	8.83417
Exp2	36	FF_SC29-14E	3	52.6667	10.7056
Exp2	11	FF_SC500-9	1	59.3333	10.3221

## Sheet: Table S3 
Table S3 A priori candidate genes for leaf width
Sb_Orghologe	Chromosome	bp_start	bp_end	Mid_point	Predicted_cM	Original gene ID	Original gene	References
Sobic.001G526200	1	79021004	79026139	7.90236e+07	180.4	GRMZM2G159431	knox1	(Kerstetter et al. 1994)
Sobic.001G075101	1	5717165	5727509	5722337	14.5	GRMZM2G135447	knox8	(Kerstetter et al. 1994)
Sobic.001G106200	1	8180004	8187693	8.18385e+06	23.9	GRMZM2G017087	kn1	(Inada et al. 2003)
Sobic.001G137200	1	10881461	10883068	1.08823e+07	26.8	GRMZM2G163761	kip	(Smith et al. 2002)
Sobic.001G456900	1	73304088	73310634	73307361	139.1	GRMZM2G079823	HIRA	(Phelps-Durr et al. 2005)
Sobic.001G537300	1	80022635	80029457	80026046	182.7	GRMZM2G109987	rld1	(Juarez et al. 2004)
Sobic.001G199200	1	18034674	18039268	18036971	44.3	GRMZM2G167824	zyb10	(Strable et al. 2017)
Sobic.001G101700	1	7782002	7785807	7.7839e+06	23.5	GRMZM2G180246	AN3	(Horiguchi et al. 2005)
Sobic.001G523700	1	78847489	78858089	78852789	178.5	GRMZM2G476107	AN	(Kim et al. 2002)
Sobic.002G023900	2	2228532	2234882	2231707	8.9	GRMZM2G028041	rs1	(Schneeberger et al. 1995)
Sobic.002G194400	2	58125009	58133085	58129047	93.8	GRMZM2G082264	mwp1	(Candela et al. 2008)
Sobic.002G190700	2	57730086	57735956	57733021	92.7	GRMZM2G476685	CycD1	(Dewitte et al. 2003)
Sobic.002G153700	2	45970904	45987364	45979134	76.2	GRMZM2G446872	SWP	(Autran et al. 2002)
Sobic.003G383700	3	69668023	69671357	69669690	147.8	GRMZM2G118250	ig1	(Evans et al. 2007)
Sobic.003G424950	3	72878115	72882720	7.28804e+07	161	GRMZM2G060723	BOP2	(Ha et al. 2003)
Sobic.003G328500	3	65389712	65392593	6.53912e+07	129.3	GRMZM2G073003	CycB1	(Donnelly et al. 1999)
Sobic.003G086800	3	7510168	7512741	7.51145e+06	31.7	GRMZM2G088112	JAG	(Ohno et al. 2004)
Sobic.003G298600	3	62993078	62999319	6.29962e+07	124.5	GRMZM5G874163	AT5G60450	(Pekker et al. 2005)
Sobic.004G067100	4	5474973	5478493	5476733	34.6	GRMZM2G370332	knox6	(Kerstetter et al. 1994)
Sobic.004G240900	4	58903052	58906840	58904946	107.1	GRMZM2G074267	ZmPIN1b	(Carraro et al. 2006)
Sobic.004G021000	4	1633915	1638974	1.63644e+06	13	GRMZM2G174596	cdc2aAt2	(Hemerly et al. 1995)
Sobic.005G042200	5	3893885	3895397	3894641	24.9	GRMZM2G069028	ns1	(Nardmann et al. 2004)
Sobic.007G132000	7	55103092	55109000	55106046	77.8	GRMZM2G056400	ZmKAN1	(Candela et al. 2008)
Sobic.007G050500	7	5117597	5122834	5.12022e+06	57.4	GRMZM2G123308	KAN2	(Houston et al. 2005)
Sobic.007G019000	7	1801910	1804045	1.80298e+06	20.8	GRMZM2G158034	PFL2	(Ito et al. 2000)
Sobic.008G137500	8	56637776	56642224	56640000	76.8	GRMZM2G403620	RS2	(Tsiantis et al. 1999)
Sobic.008G168100	8	60200470	60207218	60203844	101.3	GRMZM2G178102	PHB	(McConnell et al. 2001)
Sobic.008G070600	8	9198307	9203876	9.20109e+06	67.1	GRMZM2G020187	lbl1	(Nogueira et al. 2007)
Sobic.009G003700	9	351560	357800	354680	0	GRMZM2G441583	AGO1	(Bohmert et al. 1998)
Sobic.010G207500	10	55038648	55041924	55040286	80	GRMZM2G055243	knox2	(Kerstetter et al. 1994)
Sobic.010G095100	10	8530698	8534268	8532483	46.4	GRMZM2G098643	ZmPIN1a	(Carraro et al. 2006)
Sobic.010G180800	10	52023606	52037400	52030503	69.5	GRMZM2G079080	PNH	(Newman et al. 2002)

## Sheet: Table S4
Table S4 Significant SNPs identified across three trials
SNP	Chromosome	Position	cM	QTL	P.value	MAF	Min_Dis_Sb_cM	Min_Dis_Zm_cM	Min_Dis_Os_cM	Min_Dis_Sb_bp	Min_Dis_Zm_bp	Min_Dis_Os_bp	Trial
snp:v3:AG:c01:p18190836:dartreseq	1	18190836	44.35	qLW_dtf1.1	3.78967e-08	0.120542	21.4	2.1	NA	39822295	63291	NA	HRF1
snp:v3:CT:c01:p55679813:dartreseq	1	55679813	64.35	qLW_dtf1.2	3.89557e-09	0.401569	1.4	0.5	NA	2333318	969278	NA	GAT
snp:v3:AG:c01:p59543465:dartreseq	1	59543465	76.0186	qLW_dtf1.3	1.25485e-06	0.10699	10.2	3.3	NA	1508873	196747	NA	HRF2
snp:v3:AC:c02:p9445603:dartreseq	2	9445603	46.979	qLW_dtf2.1	4.73147e-09	0.115549	0.8	2.5	2.2	305326	283480	197821	GAT
snp:v3:AC:c02:p9445603:dartreseq	2	9445603	46.979	qLW_dtf2.1	4.477e-09	0.115549	0.8	2.5	2.2	305326	283480	197821	HRF1
snp:v3:AC:c02:p63840929:dartreseq	2	63840929	143.107	qLW_dtf2.2	1.05457e-07	0.442939	0.3	4.8	93.9	798815	280653	54197505	GAT
snp:v3:AC:c02:p63840929:dartreseq	2	63840929	143.107	qLW_dtf2.2	8.39487e-07	0.442939	0.3	4.8	93.9	798815	280653	54197505	HRF2
snp:v3:AT:c02:p64864314:dartreseq	2	64864314	145.146	qLW_dtf2.3	2.97435e-10	0.064194	2.3	6.8	95.9	1822200	336741	55220890	HRF2
snp:v3:AT:c03:p62800310:dartreseq	3	62800310	123.624	qLW_dtf3.1	2.22263e-07	0.0385164	22.4	0.6	NA	3663292	128428	NA	HRF1
snp:v3:CT:c04:p47570871:dartreseq	4	47570871	74.7502	qLW_dtf4.1	8.07913e-07	0.284593	36.1	4.8	3.1	15410360	2541923	29204706	HRF1
snp:v3:AT:c04:p56350841:dartreseq	4	56350841	103.8	qLW_dtf4.2	1.1787e-09	0.0713267	7.1	3.2	32.1	6630390	760752	37984676	HRF1
snp:v3:AT:c05:p12639592:dartreseq	5	12639592	62.2779	qLW_dtf5.1	5.64565e-08	0.0805991	16.4	0.3	1.8	9133817	171741	10981001	HRF2
snp:v3:CT:c06:p47758924:dartreseq	6	47758924	83.0832	qLW_dtf6.1	9.11571e-07	0.349501	2.2	8.2	25.2	4006076	359925	4597517	GAT
snp:v3:AT:c06:p47766675:dartreseq	6	47766675	83.1087	qLW_dtf6.1	1.0292e-06	0.333096	2.2	8.2	25.2	3998325	352174	4589766	HRF1
snp:v3:CG:c06:p58131040:dartreseq	6	58131040	156.493	qLW_dtf6.2	8.50512e-09	0.358773	20.9	1.4	1.4	6366040	581867	1276768	GAT
snp:v3:AG:c06:p60570035:dartreseq	6	60570035	165.2	qLW_dtf6.3	1.51792e-07	0.101997	29.6	0.5	7.3	8805035	49460	1162227	GAT
snp:v3:AG:c08:p52131634:dartreseq	8	52131634	67.1	qLW_dtf8.1	1.58523e-07	0.210414	9.1	0	NA	5226366	3021276	NA	HRF1
snp:v3:AG:c08:p52131634:dartreseq	8	52131634	67.1	qLW_dtf8.1	2.07931e-08	0.210414	9.1	0	NA	5226366	3021276	NA	HRF2
snp:v3:AT:c09:p1543090:dartreseq	9	1543090	20.5	qLW_dtf9.1	2.69928e-07	0.245364	8.5	2.9	NA	1049016	310434	NA	HRF2
snp:v3:CG:c09:p54737199:dartreseq	9	54737199	112.211	qLW_dtf9.2	7.25312e-08	0.168331	5.1	0.2	NA	2834733	103710	NA	HRF1
snp:v3:AG:c09:p56705097:dartreseq	9	56705097	115.728	qLW_dtf9.3	2.26877e-07	0.0998573	8.6	2.7	NA	4802631	14574	NA	GAT
snp:v3:CG:c09:p58789384:dartreseq	9	58789384	133.873	qLW_dtf9.4	6.01365e-11	0.0542083	26.8	0	NA	6886918	16831	NA	GAT
snp:v3:CT:c10:p2537235:dartreseq	10	2537235	29.1	qLW_dtf10.1	9.35318e-07	0.292439	NA	0	52.9	NA	762168	53479135	GAT
